# Supplementary material for: Clinical and genetic characteristics of chinese patients with Birt-Hogg-Dubé syndrome
Source: Orphanet J Rare Dis. 2017 May 30;12:104. doi: 10.1186/s13023-017-0656-7 (PMC5450333; doi:10.1186/s13023-017-0656-7)
Supplement: Supplementary file 1 — Primers of Exon 4 to 14 in the FLCN gene. (XLSX 8 kb) [file 13023_2017_656_MOESM1_ESM.xlsx]

## Sheet: supple 1
Exon	Forward Primer	Reverse Primer	Total Length
Exon 4	TCTCTGTTCCTCTCGCACTG	TGAGCGGAAAGAACTGAAGG	589bp
Exon 5	TGCGATCTCTGTGTTCTGTTTT	GCTCAGCAAGTCCAACATGA	533bp
Exon 6	TTAACGCTGGCTGATTTGTG	GTGCACTGGCTGTAAGCAGA	452bp
Exon 7	GAGTCAGGTCCTGGAGTTGG	TCACTGACAAGTGCCCACAG	405bp
Exon 8	GCCCTGCTGGTGTTCTTTTA	AGATCAGGAACCTGGGGAAG	657bp
Exon 9	TATGGCTAATACCCCCAACG	TATGGCTAATACCCCCAACG	471bp
Exon 10-11	CTGAGCCCTGTCTTTGCTCT	TCCACAACCCATGACAGAGA	1013bp
Exon 12-13	TGATTTGGGCCAGTCTTTTC	ACCTCTTCTCTCGGCTCCTC	582bp
Exon 14	GTGTGGATTCCAGCTCTGC	CCTGATGGTTTCCCTTCCTT	464bp
