# Supplementary material for: Clinical and genetic characteristics of chinese patients with Birt-Hogg-Dubé syndrome
Source: Orphanet J Rare Dis. 2017 May 30;12:104. doi: 10.1186/s13023-017-0656-7 (PMC5450333; doi:10.1186/s13023-017-0656-7)
Supplement: Supplementary file 2 — Clinical diagnosis for those patients with FLCN-negative results. (XLSX 8 kb) [file 13023_2017_656_MOESM2_ESM.xlsx]

## Sheet: supple 2
Diagnosis	Number of patients
Vasculitis	1
Spontaneous pneumothorax	5
Lung Cancer	1
Primay pulmonary bullae	15
Sjogren syndrome	1
Pulmonary bullae secondary to connective tissue disease	1
Total number of patients	24
